# Supplementary material for: Rottlerin-Liposome Inhibits the Endocytosis of Feline Coronavirus Infection
Source: Vet Sci. 2023 May 30;10(6):380. doi: 10.3390/vetsci10060380 (PMC10302841; doi:10.3390/vetsci10060380)
Supplement: Supplementary file 1 [file vetsci-10-00380-s001.zip]

Archive with 3 entries (3 files):
- figure_s1.tif
- figure_s2.tif
- figure_s3.pdf
